# Supplementary material for: Engineered PAM-SPION Nanoclusters for Enhanced Cancer Therapy: Integrating Magnetic Targeting with pH-Responsive Drug Release
Source: Molecules. 2025 Jun 28;30(13):2785. doi: 10.3390/molecules30132785 (PMC12250690; doi:10.3390/molecules30132785)
Supplement: Supplementary file 1 [file molecules-30-02785-s001.zip]

Archive with 1 entries (1 files):
- molecules-3701062-supplementary.pdf
